# Supplementary material for: Biogeographic congruency among bacterial communities from terrestrial sulfidic springs
Source: Front Microbiol. 2014 Sep 8;5:473. doi: 10.3389/fmicb.2014.00473 (PMC4157610; doi:10.3389/fmicb.2014.00473)
Supplement: Supplementary file 4 [file Table4.XLSX]

## Sheet: Suppl Table 4a
Supplementl Table 4a. Distribution of Full Length 16S rRNA Sequences
*Taxonomic affiliation is based on the closest relative, not the closest identifiable relative (i.e. not necessarily >80% similarity for major group or >94% for genus)
Shared OTUs are numbered (1, 2, 3, etc.) for identification purposes only.
# Seqs (% of Sample)
Major Group	Sharon	Richfield	TV1	TV2	OK	Palmetto	SCHS	# of OTUs	Top 5 Genera
									Genus (# OTUs)
Acidobacteria	0	0	0	0	2 (0.6%)	0	0	2	Gp3, Gp4
Actinobacteria	0	0	0	0	0	0	0	0
Aquificae	0	0	0	0	0	0	0	0
Bacteroidetes	38 (25.7%)	0	0	0	0	0	0	17	Flavobacterium (3), Paludibacter (2),Other (3), Unidentified (9)
	0	1 (1.1%)	0	0	0	0	0	1	Unidentified (1)
	0	0	11 (16.7%)	0	0	0	0	6	Unidentified (6)
	0	0	0	0	31 (9.6%)	0	0	20	Flavobacterium (3), Paludibacter (2),Haliscomenobacter (2), Unidentified (11)
	0	0	0	0	0	7 (7.6%)	0	4	Flavobacterium (1), Unidentified (3)
	0	0	0	0	0	0	6 (10.5%)	6	Unidentified (6)
1	1 (0.6%)	1 (1.1%)	0	0	0	0	0	1	Unidentified (1)
2	2 (1.3%)	0	0	0	7 (2.2%)	0	0	2	Flavobacterium (2)
3	8 (5.4%)	20 (23.0%)	0	0	4 (1.2%)	0	0	1	Unidentified (1)
BRC1	0	0	0	0	0	0	0	0
Caldiserica	0	0	0	0	0	0	0	0
Chlamydiae	0	0	0	0	0	0	0	0
Chlorobi	0	0	0	5 (7.4%)	0	0	0	1	Prosthecochloris (1)
	0	0	0	0	20 (6.2%)	0	0	2	Chlorobium (1), Chloroherpeton (1)
	0	0	0	0	0	0	3 (5.2%)	3	Ignavibacterium (3)
Chloroflexi	0	0	0	0	4 (1.2%)	0	0	4	Unidentified (4)
	0	0	0	0	0	0	15 (26.3%)	10	Bellilinea (1), Dehalogenimonas (1), Unidentified (8)
1	2 (1.3%)	1 (1.1%)	0	0	1 (0.3%)	0	0	1	Unidentified (1)
Chrysiogenetes	0	0	0	0	0	0	0	0
Cyanobacteria	0	0	0	2 (3.0%)	0	0	0	1	GpXIII (1)
	0	0	0	0	22 (6.8%)	0	0	10	GpIV (1), GpVI (1), GpIX (1), Unidentified (7)
	0	0	0	0	0	8 (8.7%)	0	3	Unidentified (3)
	0	0	0	0	0	0	6 (10.5%)	2	GpXIII (1)
Deferribacteres	0	0	0	0	0	0	0	0
Deinococcus	0	0	0	0	0	0	0	0
Eukaryota	0	0	1 (1.5%)	0	1 (0.3%)	0	0	1	Bacillariophyta (1)
Fibrobacteres	0	0	0	0	0	0	0	0
Firmicutes	0	0	0	0	1 (0.3%)	0	0	1	Clostridium sensu stricto (1)
	0	0	0	0	0	0	1 (1.7%)	1	Clostridium XI (1)
Fusobacteria	0	0	0	0	0	0	0	0
Gemmatimonadetes	0	0	0	0	0	0	0	0
Lentisphaerae	0	0	0	0	0	0	0	0
OD1	1 (0.6%)	0	0	0	0	0	0	1
	0	0	0	0	1 (0.3%)	0	0	1
OP10	0	0	0	0	0	0	0	0
Nitrospira	0	0	0	0	1 (0.3%)	0	0	1	Nitrospira (1)
Planctomycetes	1 (0.6%)	0	0	0	0	0	0	1
Alphaproteobacteria	4 (2.7%)	0	0	0	0	0	0	4	Caulobacter (1), Rhodobacter (1), Unidentified (2)
	0	0	1 (1.5%)	0	0	0	0	1	Unidentified (1)
	0	0	0	0	11 (3.4%)	0	0	10	Rhodobacter (2), Gp3 (1), Gp4 (1), Porphyrobacter (1), Unidentified (5)
Betaproteobacteria	6 (4.0%)	0	0	0	0	0	0	4	Hydrogenimonas (1), Thiomonas (1), Unidentified (2)
	0	0	0	0	7 (2.2%)	0	0	1	Propionivibrio (1)
	0	0	0	0	0	5 (5.4%)	0	5	Thiobacillus (2), Unidentified (3)
	0	0	0	0	0	0	4 (7.0%)	3	Unidentified (3)
1	4 (2.7%)	0	0	0	1 (0.3%)	0	0	1	Unidentified (1)
Deltaproteobacteria	9 (6.1%)	0	0	0	0	0	0	7	Byssovorax (1), Desulfobacterium (1), Unidentified (5)
	0	11 (12.6%)	0	0	0	0	0	4	Desulfocapsa (2), Geobacter (1), Unidentified (1)
	0	0	3 (4.5%)	0	0	0	0	3	Desulfuromusa (1), Desulfosarcina (1), Unidentified (1)
	0	0	0	0	4 (1.2%)	0	0	4	Bdellovibrio (1), Desulfovibrio (1), Geobacter (1), Unidentified (1)
	0	0	0	0	0	0	4 (7.0%)	4	Desulfomonile (1), Unidentified (3)
Epsilonproteobacteria	11 (7.4%)	0	0	0	0	0	0	2	Sulfuricurvum (1), Sulfurovum (1)
	0	1 (1.1%)	0	0	0	0	0	1	Sulfurovum (1)
	0	0	5 (7.5%)	0	0	0	0	1	Arcobacter (1)
	0	0	0	46 (68.7%)	0	0	0	2	Arcobacter (1), Sulfurimonas (1)
	0	0	0	0	8 (2.5%)	0	0	4	Arcobacter (1), Sulfuricurvum (1), Unidentified (2)
1	1 (0.6%)	0	0	0	3 (0.9%)	0	0	1	Sulfurospirillum (1)
2	10 (6.7%)	17 (19.5%)	0	0	26 (8.1%)	0	0	1	Sulfurovum (1)
Gammaproteobacteria	8 (5.4%)	0	0	0	0	0	0	7	Aeromonas (1), Methylobacter (1), Thiofaba (1), Thiothrix (1), Unidentified (3)
	0	2 (2.3%)	0	0	0	0	0	2	Thiothrix (1), Unidentified (1)
	0	0	9 (13.6%)	0	0	0	0	6	Thiomicrospira (4), Halochromatium (1), Unidentified (1)
	0	0	0	2 (3.0%)	0	0	0	2	Aquicella (1), Unidentified (1)
	0	0	0	0	17 (22.8%)	0	0	12	Thiothrix (6), Aquimonas (1), Thiocapsa (1), Thiocystis (1), Unidentified (3)
	0	0	0	0	0	21 (17.5%)	0	8	Thiovirga (5), Thiothrix (2), Unidentified (1)
	0	0	0	0	0	0	10 (17.5%)	1	Thiofaba (1)
1	1 (0.6%)	1 (1.1%)	0	0	0	0	0	1	Thiothrix (1)
2	1 (0.6%)	2 (2.3%)	0	0	3 (0.9%)	0	0	1	Thiofaba (1)
3	26 (17.6%)	21 (24.1%)	0	0	92 (28.7%)	2 (2.2%)	0	1	Thiothrix (1)
4	0	0	0	0	34 (10.6%)	44 (47.8%)	0	2	Thiothrix (2)
Spriochaetes	0	0	6 (9.1%)	0	0	0	0	4	Spirochaeta (4)
SR1	3 (2.0%)	0	0	0	0	0	0	1	SR1_genera_incertae_sedis (1)
	0	7 (8.0%)	0	0	0	0	0	2	SR1_genera_incertae_sedis (2)
	0	0	0	0	4 (1.2%)	0	0	2	SR1_genera_incertae_sedis (2)
	0	0	0	0	0	2 (2.1%)	0	1	SR1_genera_incertae_sedis (1)
1	1 (0.6%)	2 (2.3%)	0	0	0	0	0	1	SR1_genera_incertae_sedis (1)
Synergistetes	0	0	0	0	0	0	0	0
Tenericutes	0	0	0	0	0	0	0	0
Thermodesulfobacteria	0	0	0	0	0	0	0	0
Thermotogae	0	0	0	0	0	0	0	0
TM7	0	0	0	0	0	0	0	0
Verrucomicrobia	0	0	0	0	0	0	0	0
Unidentified	5 (3.4%)	0	0	0	0	0	0	5
	0	0	30 (45.5%)	0	0	0	0	5
	0	0	0	12 (17.9%)	0	0	0	1
	0	0	0	0	13 (4.0%)	0	0	7
	0	0	0	0	0	2 (2.1%)	0	2
	0	0	0	0	0	0	8 (14.0%)	8
1	0	0	0	0	2 (0.6%)	1 (1.0%)	0	1
2	5 (3.4%)	0	0	0	1 (0.3%)	0	0	1
Totals	148	87	66	67	321	92	57	251

## Sheet: Suppl Table 4b
Supplemental Table 4b. Distribution of 16S rRNA pyrosequences
*Taxonomic affiliation is based on the closest relative, not the closest identifiable relative (i.e. not necessarily >80% similarity for major gorup or >94% for genus)
Shared OTUs are numbered (1, 2, 3, etc.) for identification purposes only
# Seqs (% Seqs)
Major Group	Sharon	Richfield	TV1	TV2	OK	Palmetto	SCHS	# of OTUs	Top 5 Genera
									Genus (# OTUs)
Acidobacteria	13 (0.1)	0	0	0	0	0	0	7	Geothrix (6), Holophaga (1)
	0	0	0	0	1 (<0.1)	0	0	1	Gp4 (1)
	0	0	0	0	0	0	21 (0.3)	10	Gp18 (4), Gp3 (3), Gp10 (1), Gp6 (1), Holophaga (1)
Actinobacteria	12 (0.2)	0	0	0	0	0	0	9	Unidentified (9)
	0	1 (<0.1)	0	0	0	0	0	1	Unidentified (1)
	0	0	4 (<0.1)	0	0	0	0	4	Unidentified (4)
	0	0	0	0	0	0	19 ().3)	9	Unidentified (9)
Aquificae	0	0	2 (<0.1)	0	0	0	0	2	Aquifex (1), Venenivibrio (1)
	0	0	0	0	0	0	2 (<0.1)	2	Aquifex (1), Thermosulfidibacter (1)
Bacteroidetes	1215 (14.7)	0	0	0	0	0	0	262	Flavobacterium (37), Paludibacter (24), Alkaliflexus (18), Persicobacter (15), Ferruginibacter (12)
	0	41 (0.5)	0	0	0	0	0	22	Lutimonas (6), Fluviicola (4), Alkaliflexus (2), Kordia (2), Zhouia (2)
	0	0	777 (3.4)	0	0	0	0	140	Adhaeribacter (11), Alkaliflexus (11), Flexithrix (10), Belliella (8), Filimonas (8)
	0	0	0	24 (0.3)	0	0	0	15	Alkaliflexus (2), Lutibacter (2), Sediminitomix (2), Other (9)
	0	0	0	0	81 (3.7)	0	0	9	Cellulophaga (3), Flavobacterium (2), Gilvibacter (1), Haliscomenobacter (1), Owenweeksia (1)
	0	0	0	0	0	50 (4.3)	0	18	Adhaeribacter (2), Paludibacter (2), Other (14)
	0	0	0	0	0	0	393 (6.2)	45	Alkaliflexus (4), Tannerella (4), Fluviicola (3), Nubsella (3), Other (31)
1	276 (3.3)	173 (1.9)	0	0	0	0	0	32	Zhouia (7), Lutimonas (7), Alkaliflexus (6), Fluviicola (5), Rikenella (2)
2	1 (<0.1)	0	1 (<0.1)	0	0	0	0	1	Flavobacterium (1)
3	29 (0.4)	0	0	6 (<0.1)	0	0	0	5	Persicobacter (2), Aquiflexum (1), Sediminibacterium (1), Tannerella (1)
4	11 (0.1)	0	0	0	3 (0.1)	0	0	3	Flavobacterium (2), Paludibacter (1)
5	127 (1.5)	2 (<0.1)	0	19 (0.2)	0	0	0	1	Unidentified (1)
6	1 (<0.1)	0	6 (<0.1)	32 (0.4)	0	0	0	1	Unidentified (1)
7	0	0	279 (1.2)	35 (0.4)	0	0	0	12	Alkaliflexus (1), Lishizhenia (1), Sediminitomix (1), Unidentified (9)
8	0	0	0	0	0	5 (0.4)	3 (<0.1)	1	Unidentified (1)
BRC1	0	0	0	0	0	0	4 (0.1)	2	Unidentified (2)
Caldiserica	0	0	0	0	0	0	1 (<0.1)	1	Caldisericum (1)
Chlamydiae	0	0	0	0	0	0	20 (0.3)	1	Parachlamydia (1)
Chlorobi	7 (0.1)	0	0	0	0	0	0	3	Chloroherpeton (3)
	0	0	3 (<0.1)	0	0	0	0	2	Prosthecochloris (2)
	0	0	0	23 (0.3)	0	0	0	8	Prosthecochloris (8)
	0	0	0	0	0	0	107 (1.7)	10	Chloroherpeton (9), Prosthecochloris (1)
1	5 (0.1)	1 (<0.1)	0	0	0	0	0	1	Chloroherpeton (1)
2	2 (<0.1)	0	0	0	2 (0.1)	2 (0.2)	0	1	Chlorobium (1)
3	1 (<0.1)	0	0	0	0	0	3 (<0.1)	1	Chloroherpeton (1)
4	0	0	41 (0.2)	242 (2.8)	0	0	0	2	Prosthecochloris (2)
Chloroflexi	9 (0.1)	0	0	0	0	0	0	5	Levilinea (2), Longilinea (2), Chloroflexus (1)
	0	7 (0.1)	0	0	0	0	0	4	Longilinea (4)
	0	0	11 (<0.1)	0	0	0	0	9	Levilinea (4), Bellilinea (2), Caldilinea (2), Longilinea (1)
	0	0	0	0	1 (<0.1)	0	0	1	Chloroflexus (1)
	0	0	0	0	0	2 (0.2)	0	1	Longilinea (1)
	0	0	0	0	0	0	613 (9.7)	61	Bellilinea (30), Chloroflexus (9), Anaerolinea (6), Caldilinea (5), Other (11)
1	24 (0.3)	12 (0.1)	0	0	0	0	0	4	Longilinea (4)
2	3 (<0.1)	0	0	0	1 (<0.1)	0	0	1	Unidentified (1)
3	0	1 (<0.1)	0	0	0	0	8 (0.1)	1	Unidentified (1)
4	0	0	1 (<0.1)	4 (<0.1)	0	0	0	1	Unidentified (1)
5	0	0	0	0	3 (0.1)	0	19 (0.3)	1	Bellilinea (1)
6	0	0	0	0	0	1 (0.1)	3 (<0.1)	1	Bellilinea (1)
Chrysiogenetes	0	0	0	0	0	0	1 (<0.1)	1	Chrysiogenes (1)
Cyanobacteria	0	0	115 (0.5)	0	0	0	0	40	GpXIII (40)
	0	0	0	0	24 (1.1)	0	0	4	Gp1 (2), GpIIb (1), GrpX (1)
	0	0	0	0	0	110 (9.5)	0	5	GpIIa (1), GpVIII (1), Unidentified (3)
	0	0	0	0	0	0	1548 (24.5)	44	GpXIII (36), GrpXIII (6), GpIV (1), Unidentified (1)
1	0	0	31 (0.1)	3 (<0.1)	0	0	0	3	GpXIII (2)
Deferribacteres	0	0	27 (0.1)	0	0	0	0	4	Caldithrix (4)
	0	0	0	1 (<0.1)	0	0	0	1	Caldithrix (1)
	0	0	0	0	0	0	17 (0.3)	6	Caldithrix (5), Calditerrivibrio (1)
Deinococcus	1 (<0.1)	0	0	0	0	0	0	1	Truepera (1)
	0	0	0	0	0	0	6 (0.1)	3	Meiothermus (2), Vulcanithermus (1)
Eukaryota	2 (<0.1)	0	0	0	0	0	0	1	Unidentified (1)
	0	0	729 (3.2)	0	0	0	0	70	Bacillariophyta (64), Unidentified (6)
	0	0	0	0	29 (1.3)	0	0	2	Bacillariophyta (1), Chlorophyta (1)
	0	0	0	0	0	1 (0.1)	0	1	Chlorophyta (1)
1	0	0	8 (<0.1)	3 (<0.1)	0	0	0	3	Bacillariophyta (3)
2	0	0	5 (<0.1)	0	0	6 (0.5)	0	2	Bacillariophyta (2)
3	1 (<0.1)	0	274 (1.2)	6 (0.1)	0	0	0	1	Bacillariophyta (1)
Fibrobacteres	0	0	5 (<0.1)	1 (0.1)	0	0	0	1	Fibrobacter (1)
Firmicutes	128 (1.5)	0	0	0	0	0	0	24	Erysipelothrix (6), Bulleidia (3), Other (11), Unidentified (4)
	0	3 (<0.1)	0	0	0	0	0	2	Lactobacillus (1), Unidentified (1)
	0	0	72 ().3)	0	0	0	0	37	Lachnobacterium (4), Robinsoniella (3), Sporotalea (3), Weissella (3)
	0	0	0	37 (0.4)	0	0	0	21	Roseburia (3), Blautia (2), Turicibacter (2), Other (10), Unidentified (4)
	0	0	0	0	18 (0.8)	0	0	6	Lactobacillus (2), Papillibacter (1), Syntrophococcus (1), Thermodesulfobium (1), Unidentified (1)
	0	0	0	0	0	0	89 (1.4)	24	Thermoflavimicrobium (2), Other (11), Unidentified (11)
1	1 (<0.1)	1 (<0.1)	0	0	0	0	0	1	Unidentified (1)
2	3 (<0.1)	0	0	0	4 (0.2)	0	0	2	Lactobacillus (1), Unidentified (1)
3	45 (0.5)	2 (<0.1)	0	0	14 (0.6)	0	0	2	Lactobacillus (2)
4	17 (0.2)	22 (0.2)	0	13 (0.1)	1 (<0.1)	0	0	1	Lactobacillus (1)
5	0	0	305 (1.3)	63 (0.7)	0	0	0	4	Lactobacillus (1), Sporotalea (1), Unidentified (2)
6	0	0	0	0	0	1 (0.1)	12 (0.2)	1	Unidentified (1)
Fusobacteria	0	0	10 (<0.1)	0	0	0	0	5	Cetobacterium (3), Fusobacterium (1), Psychrilyobacter (1)
	0	0	0	0	5 (0.2)	0	0	4	Cetobacterium (2), Sneathia (1), Unidentified (1)
1	1 (<0.1)	1 (<0.1)	1 (<0.1)	0	0	0	0	1	Cetobacterium (1)
Gemmatimonadetes	0	0	0	0	0	0	2 (<0.1)	1	Gemmatimonas (1)
Lentisphaerae	14 (0.2)	0	0	0	0	0	0	3	Lentisphaera (2), Victivallis (1)
	0	1 (<0.1)	0	0	0	0	0	1	Victivallis (1)
	0	0	27 (0.1)	0	0	0	0	6	Victivallis (5), Unidentified (1)
	0	0	0	0	0	0	16 (0.2)	8	Victivallis (7), Lentisphaera (1)
1	1 (<0.1)	0	3 (<0.1)	0	0	0	0	1	Lentisphaera (1)
Major Group	Sharon	Richfield	TV1	TV2	OK	Palmetto	SCHS	# of OTUs	Top 5 Genera
									Genus (# OTUs)
OD1	2 (<0.1)	0	0	0	0	0	0	1	Unidentified (1)
	0	0	0	0	0	0	20 (0.3)	7	Unidentified (7)
OP10	0	0	0	0	0	2 (0.2)	0	1	Unidentified (1)
	0	0	0	0	0	0	34 (0.5)	10	Unidentified (10)
Nitrospira	0	0	1 (<0.1)	0	0	0	0	1	Nitrospira (1)
Planctomycetes	7 (0.1)	0	0	0	0	0	0	7	Treponema (3), Gemmata (2), Schlesneria (2), Singulisphaera (2), Planctomyces (1)
	0	0	65 (0.3)	0	0	0	0	6	Gemmata (1), Pirellula (1), Schlesneria (1), Singulisphaera (1), Unidentified (2)
	0	0	0	0	2 (0.1)	0	0	2	Gemmata (1), Singulisphaera (1)
	0	0	0	0	0	1 (0.1)	0	1	Schlesneria (1)
	0	0	0	0	0	0	42 (0.7)	12	Pirellula (7), Rhodopirellula (2), Singulisphaera (2), Schlesneria (1)
Alphaproteobacteria	284 (3.4)	0	0	0	0	0	0	75	Caulobacter (14), Sinorhizobium (9), Brevundimonas (5), Pseudorhodobacter (5), Rhizobium (5)
	0	2 (<0.1)	0	0	0	0	0	1	Acidiphilium (1)
	0	0	125 (0.5)	0	0	0	0	35	Ahrensia (4), Orientia (4), Pseudorhodobacter (4), Croceicoccus (3), Other (15)
	0	0	0	3 (<0.1)	0	0	0	2	Pelagibacter (1), Pleomorphomonas (1)
	0	0	0	0	7 (0.3)	0	0	7	Telmatospirillum (3), Filomicrobium (1), Haematobacter (1), Microvirga (1), Pedomicrobium (1)
	0	0	0	0	0	15 (1.3)	0	10	Other (10)
	0	0	0	0	0	0	10 (0.2)	7	Other (7)
1	3 (<0.1)	0	21 (0.1)	0	0	0	0	3	Orientia (1), Sphingopyxis (1), Unidentified (1)
2	1 (<0.1)	0	0	0	1 (<0.1)	0	0	1	Sphingopyxis (1)
3	6 (0.1)	0	0	0	0	0	1 (<0.1)	1	Phenylobacterium (1)
4	20 (0.2)	0	67 (0.3)	2 (<0.1)	0	0	0	1	Orientia (1)
5	2 (<0.1)	0	20 (0.1)	4 (<0.1)	1 (<0.1)	0	0	1	Unidentified (1)
6	0	0	0	1 (<0.1)	0	0	6 (0.1)	1	Unidentified (1)
7	0	0	0	0	0	2 (0.2)	1 (<0.1)	1	Unidentified (1)
Betaproteobacteria	767 (9.3)	0	0	0	0	0	0	142	Thiobacillus (54), Thiomonas (28), Vitreoscilla (10), Hydrogenophaga (7), Other (43)
	0	0	39 (0.2)	0	0	0	0	13	Methylotenera (8), Chitinibacter (1), Deefgea (1), Thermothrix (1), Thiobacter (1)
	0	0	0	1 (<0.1)	0	0	0	1	Hydrogenophaga (1)
	0	0	0	0	0	191 (16.4)	0	10	Hydrogenophaga (2), Sterolibacterium (2), Other (6)
	0	0	0	0	0	0	255 (4.0)	37	Thiobacillus (7), Caenimonas (5), Ottowia (5), Denitratisoma (4), Other (15)
1	135(1.63)	0	0	0	4(0.2)	0	0	3	Hydrogenophaga (1), Rhodoferax (1), Unidentified (1)
2	58 (0.7)	0	0	0	0	7 (0.2)	0	4	Hydrogenophaga (2), Unidentified (2)
3	151(1.8)	0	0	2(<0.1)	0	0	1 (<0.1)	1	Thiomonas (1)
4	203(2.5)	2 (<0.1)	1 (<0.1)	3 (<0.1)	0	0	0	1	Thiomonas (1)
5	0	0	2 (<0.1)	0	0	0	5 (0.1)	1	Thiobacillus (1)
6	0	0	0	2 (<0.1)	3 (0.1)	1 (0.1)	0	1	Hydrogenophaga (1)
7	0	0	0	0	1 (<0.1)	13 (1.1)	0	1	Hydrogenophaga (1)
8	0	0	0	0	3 (0.1)	0	1 (<0.1)	1	Unidentified (1)
9	0	0	0	0	0	4(0.3)	123(2.0)	1	Unidentified (1)
Deltaproteobacteria	144 (1.7)	0	0	0	0	0	0	48	Geobacter (23), Bdellovibrio (3), Geopsychrobacter (3), Other (8), Unidentified (11)
	0	26 (0.3)	0	0	0	0	0	8	Desulfocapsa (5), Geobacter (2), Syntrophus (1)
	0	0	153 (0.7)	0	0	0	0	49	Geopsychrobacter (9), Desulfuromusa (8), Desulfatiferula (7), Other (18), Unidentified (7)
	0	0	0	6 (<0.1)	0	0	0	5	Bacteriovorax (1), Desulfatiferula (1), Desulfuromusa (1), Malonomonas (1), Unidntified (1)
	0	0	0	0	11 (0.5)	0	0	5	Bdellovibrio (1), Desulfarculus (1), Hippea (1), Unidentified (2)
	0	0	0	0	0	7 (0.6)	0	6	Desulfarculus (1), Desulfobacca (1), Desulfocurvus (1), Peredibacter (1), Unidentified (2)
	0	0	0	0	0	0	954 (15.1)	105	Desulfobacca (12), Geopsychrobacter (9), Desulfatirhabdium (7), Smithella (7), Other (49)
1	160 (1.9)	83 (0.9)	0	0	0	0	0	10	Geobacter (10)
2	4 (<0.1)	14 (0.1)	3 (<0.1)	0	0	0	0	1	Desulfocapsa (1)
3	0	1 (<0.1)	1 (<0.1)	0	0	0	0	1	Desulfocapsa (1)
4	0	0	100 (0.4)	80 (0.9)	0	0	0	7	Desulfuromusa (2), Malonomonas (2), Desulfatiferula (1), Unidentified (2)
Epsilonproteobacteria	885 (10.7)	0	0	0	0	0	0	162	Wolinella (45), Sulfurovum (38), Hydrogenimonas (27), Sulfurospirillum (18), Sulfuricurvum (17)
	0	223 (2.4)	0	0	0	0	0	64	Hydrogenimonas (59), Sulfurovum (3), Arcobacter (1), Wolinella (1)
	0	0	387 (1.68)	0	0	0	0	86	Wolinella (45), Sulfurovum (38), Hydrogenimonas (27), Sulfurospirillum (18), Sulfuricurvum (17), Unidentified (17)
	0	0	0	415 (4.7)	0	0	0	78	Sulfurimonas (38), Nitratifractor (16), Arcobacter (7), Thioreductor (6), Other (11)
	0	0	0	0	10 (0.4)	0	0	4	Arcobacter (1), Sulfurovum (1), Wolinella (1), Unidentified (1)
	0	0	0	0	0	0	100 (1.6)	8	Arcobacter (2), Wolinella (2), Nitratiruptor (1), Sulfurovum (1), Unidentified (2)
1	255 (3.1)	695 (7.6)	0	0	0	0	0	50	Hydrogenimonas (42), Unidentified (8)
2	1 (<0.1)	0	1 (<0.1)	0	0	0	0	1	Sulfurospirillum (1)
3	7 (0.1)	0	0	30 (0.3)	0	0	0	1	Unidentified (1)
4	149 (1.8)	0	0	0	69 (3.1)	0	0	12	Sulfurovum (3), Arcobacter (1), Hydrogenimonas (1), Sulfurospirillum (1), Woliinella (1)
5	452(6.3)	0	0	0	0	0	30(0.5)	4	Wolinella (1), Unidentified (3)
6	519 (6.3)	4738 (51.6)	0	0	162 (7.4)	0	0	26	Hydrogenimonas (26)
7	0	2(<0.1)	0	56(0.1)	0	0	0	1	Arcobacter (1)
8	0	36(4.4)	0	0	2(0.1)	0	0	2	Hydrogenimonas (2)
9	0	0	1004 (4.4)	7336 (83.3)	0	0	0	46	Arcobacter (16), Sulfurimonas (14), Nitratifractor (1), Sulfurovum (1), Unidentified (12)
10	0	0	0	0	0	9 (0.8)	8 (0.1)	2	Wolinella (1), Unidentified (1)
Gammaproteobacteria	323 (3.9)	0	0	0	0	0	0	112	Thiofaba (19), Thiothrix (9), Frateuria (7), Other (74), Unidentified (3)
	0	61 (0.7)	0	0	0	0	0	20	Thiothrix (8), Sedimenticola (4), Chromatium (2), Methylosoma (2), Thiofaba (2), Other (1), Unidentified (1)
	0	0	606 (2.6)	0	0	0	0	142	Hydrogenovibrio (48), Rhabdochromatium (16), Thiomicrospira (13), Halochromatium (10), Thioalkalibacter (7)
	0	0	0	14 (0.2)	0	0	0	8	Other (8)
	0	0	0	0	135 (6.2)	0	0	14	Thiothrix (9), Dokdonella (1), Methylosoma (1), Rudaea (1), Thioflavicoccus (1)
	0	0	0	0	0	415 (35.7)	0	22	Thiovirga (9), Thiothrix (3), Thiorhodospira (2), Other(7), Unidentified (1)
	0	0	0	0	0	0	1279 (20.2)	65	Thiofaba (50), Thiohalocapsa (5), Thioflavicoccus (2), Other (7), Unidentified (1)
1	135 (1.63)	391 (4.3)	0	0	0	0	0	35	Thiothrix (15), Thiofaba (5), Unidentified (15)
2	0	0	410 (1.8)	43 (0.5)	0	0	0	7	Other (6), Unidentified (1)
3	2 (<0.1)	0	0	4 (<0.1)	0	0	0	1	Thioalkalibacter (1)
4	162(2.0)	0	0	0	15(0.7)	0	0	4	Pseudomonas (2), Lysobacter ( 1), Thiothrix (1)
5	2 (<0.1)	0	0	0	0	1 (0.1)	0	1	Thiofaba (1)
6	43(0.5)	0	0	0	0	0	3(<0.1)	2	Aeromonas (1), Pseudomonas (1)
7	3 (<0.1)	0	3 (<0.1)	0	0	0	0	3	Pseudomonas (1), Thioalkalibacter (1), Thiofaba (1)
8	11 (0.1)	10 (0.1)	1 (<0.1)	0	0	0	0	1	Thiofaba (1)
9	337 (4.1)	2227 (24.2)	0	0	1140 (52.0)	0	0	18	Thiothrix (17), Thiofaba (1)
10	1 (<0.1)	4 (<0.1)	0	0	0	1 (0.1)	0	1	Thiothrix (1)
11	53 (0.6)	0	8 (<0.1)	145 (1.6)	0	0	0	5	Acidithiobacillus (2), Thioalkalibacter (2)
12	6 (<0.1)	27 (0.3)	0	0	16 (0.7)	16 (1.4)	0	1	Thiothrix (1)
13	27 (0.3)	5 (<0.1)	2 (<0.1)	0	6 (0.3)	0	0	1	Thiofaba (1)
14	84 (1.0)	44 (0.5)	6 (<0.1)	5 (0.1)	21 (1.0)	0	0	1	Thiofaba (1)
15	0	3 (<0.1)	0	0	3 (0.1)	0	0	2	Thiothrix (2)
16	0	0	3 (<0.1)	0	0	0	1 (<0.1)	1	Unidentified (1)
17	0	0	0	1 (<0.1)	0	0	2 (<0.1)	1	Unidentified (1)
18	0	0	0	0	266 (12.1)	272 (23.4)	0	6	Thiothrix (6)
Spriochaetes	8 (0.1)	0	0	0	0	0	0	3	Treponema (3)
	0	5 (<0.1)	0	0	0	0	0	2	Treponema (1), Spirocheata (1)
	0	0	3389 (14.8)	0	0	0	0	109	Spirochaeta (97), Exilispira (5), Treponema (5), Leptonema (1), Turneriella (1)
	0	0	0	11 (0.1)	0	0	0	3	Spriochaeta (2), Leptonema (1)
	0	0	0	0	0	2 (0.2)	0	2	Leptonema (1), Schlesneria (1), Turneriella (1)
	0	0	0	0	0	0	177 (2.8)	18	Spirochaeta (5), Treponema (5), Turneriella (4), Leptonema (3), Exilispira (1)
Major Group	Sharon	Richfield	TV1	TV2	OK	Palmetto	SCHS	# of OTUs	Top 5 Genera
									Genus (# OTUs)
SR1	440 (5.3)	0	0	0	0	0	0	63	Unidentified (63)
	0	68 (0.7)	0	0	0	0	0	14	Unidentified (14)
	0	0	9 (<0.1)	0	0	0	0	4	Unidentified (4)
	0	0	0	0	28 (1.3)	0	0	4	Unidentified (4)
	0	0	0	0	0	6 (0.5)	0	2	Unidentified (2)
	0	0	0	0	0	0	6 (0.1)	3	Unidentified (3)
1	65 (0.8)	47 (0.5)	0	0	0	0	0	5	Unidentified (5)
2	120 (1.5)	0	25 (0.1)	0	0	0	0	4	Unidentified (4)
3	1 (<0.1)	0	0	0	0	2 (0.2)	0	1	Unidentified (1)
Synergistetes	0	0	0	0	0	0	2 (<0.1)	1	Pyramidobacter (1)
Tenericutes	8 (0.1)	0	0	0	0	0	0	1	Acholeplasma (1)
	0	0	1 (<0.1)	0	0	0	0	1	Acholeplasma (1)
	0	0	0	8 (0.1)	0	0	0	1	Haloplasma (1)
Thermodesulfobacteria	2 (<0.1)	0	0	0	0	0	0	2	Caldimicrobium (2)
	0	0	2 (<0.1)	0	0	0	0	2	Caldimicrobium (2)
	0	0	0	0	0	0	6 (0.1)	2	Caldimicrobium (2)
Thermotogae	0	0	47 (0.2)	0	0	0	0	7	Kosmotoga (7)
1	0	0	59(0.3)	1 (<0.1)	0	0	0	1	Kosmotoga (1)
TM7	3 (0.1)	0	0	0	0	0	0	1	TM7 (1)
Verrucomicrobia	65 (0.8)	0	0	0	0	0	0	22	Opitutus (17), Spartobacteria_genera_incertae_sedis (2), Coraliomargarita (1), Prosthecobacter (1), Verrucomicrobium (1)
	0	0	8186 (35.6)	0	0	0	0	213	Cerasicoccus (80), Alterocccus (49), Coraliomargarita (43), Puniceicoccus (25), Opitutus (14)
	0	0	0	2 (<0.1)	0	0	0	1	Opitutus (1)
	0	0	0	0	0	12 (1.0)	0	5	Alterococcus (1), Coraliomargarita (1), Luteolibacter (1), Spartobacteria_genera_incertae_sedis (1), Unidentified (1)
	0	0	0	0	0	0	76 (1.2)	16	Subdivision3_genera_incertae_sedis (7), Opitutus (3), Alterococcus (2), Other (3), Unidentified (1)
1	1(<0.1)	0	2264 (9.9)	0	0	0	0	1	Unidentified (1)
2	8 (0.1)	0	0	6 (0.1)	0	0	0	2	Opitutus (2)
3	0	0	2535(11.0)	5(<0.1)	0	0	0	4	Alterococcus (1), Unidentified (2)
Unidentified	146 (1.8)	0	0	0	0	0	0	37
	0	51 (0.6)	0	0	0	0	0	12
	0	0	565 (2.5)	0	0	0	0	74
	0	0	0	62 (0.7)	0	0	0	5
	0	0	0	0	94 (4.3)	0	0	5
	0	0	0	0	0	4 (0.3)	0	2
	0	0	0	0	0	0	270 (4.3)	29
1	27 (0.3)	98 (1.1)	0	0	0	0	0	15
2	6 (0.1)	0	15 (0.1)	0	0	0	0	4
3	2 (<0.1)	0	0	1 (<0.1)	0	0	0	1
4	1 (<0.1)	0	0	0	1 (<0.1)	0	0	1
5	15 (0.2)	54 (0.6)	0	0	5 (0.2)	0	0	4
6	0	0	103 (0.5)	47 (0.5)	0	0	0	11
7	0	0	2 (<0.1)	0	0	0	1 (<0.1)	1
8	0	0	0	0	0	2 (0.2)	2 (<0.1)	1
Totals	8272	9185	22968	8808	2193	1163	6323	3481

## Sheet: Sheet3
Table 5b. Distribution of 16S rRNA pyrosequences
*Taxonomic affiliation is based on the closest relative, not the closest identifiable relative (i.e. not necessarily >80% similarity for major gorup or >94% for genus)
Shared OTUs are numbered (1, 2, 3, etc.) for identification purposes only
# Seqs (% Seqs)
One-Sided OTU*
*An OTU in which there is a one-sided OTU, but the total sequences shared between the sites is less than 10 fold difference not labled as one-sided
											Normalized								>0.5% from any site								>0.5% in all shared sites
Major Group	Sharon	Richfield	TV1	TV2	OK	Palmetto	SCHS	# of OTUs	Top 5 Genera		Sharon	Richfield	TV1	TV2	OK	Palmetto	SCHS		Sharon	Richfield	TV1	TV2	OK	Palmetto	SCHS		Sharon	Richfield	TV1	TV2	OK	Palmetto	SCHS
									Genus (# OTUs)
Acidobacteria	13 (0.1)	0	0	0	0	0	0	7	Geothrix (6), Holophaga (1)		0.157157	0	0	0	0	0	0		0	0	0	0	0	0	0		0	0	0	0	0	0	0
	0	0	0	0	1 (<0.1)	0	0	1	Gp4 (1)		0	0	0	0	0.0455996	0	0		0	0	0	0	0	0	0		0	0	0	0	0	0	0
	0	0	0	0	0	0	21 (0.3)	10	Gp18 (4), Gp3 (3), Gp10 (1), Gp6 (1), Holophaga (1)		0	0	0	0	0	0	0.332121		0	0	0	0	0	0	0		0	0	0	0	0	0	0
Actinobacteria	12 (0.2)	0	0	0	0	0	0	9	Unidentified (9)		0.145068	0	0	0	0	0	0		0	0	0	0	0	0	0		0	0	0	0	0	0	0
	0	1 (<0.1)	0	0	0	0	0	1	Unidentified (1)		0	0.0108873	0	0	0	0	0		0	0	0	0	0	0	0		0	0	0	0	0	0	0
	0	0	4 (<0.1)	0	0	0	0	4	Unidentified (4)		0	0	0.0174155	0	0	0	0		0	0	0	0	0	0	0		0	0	0	0	0	0	0
	0	0	0	0	0	0	19 ().3)	9	Unidentified (9)		0	0	0	0	0	0	0.30049		0	0	0	0	0	0	0		0	0	0	0	0	0	0
Aquificae	0	0	2 (<0.1)	0	0	0	0	2	Aquifex (1), Venenivibrio (1)		0	0	0.00870777	0	0	0	0		0	0	0	0	0	0	0		0	0	0	0	0	0	0
	0	0	0	0	0	0	2 (<0.1)	2	Aquifex (1), Thermosulfidibacter (1)		0	0	0	0	0	0	0.0316306		0	0	0	0	0	0	0		0	0	0	0	0	0	0
Bacteroidetes	1215 (14.7)	0	0	0	0	0	0	262	Flavobacterium (37), Paludibacter (24), Alkaliflexus (18), Persicobacter (15), Ferruginibacter (12), Other (156)		14.6881	0	0	0	0	0	0		14.6881	0	0	0	0	0	0		14.6881	0	0	0	0	0	0
	0	41 (0.5)	0	0	0	0	0	22	Lutimonas (6), Fluviicola (4), Alkaliflexus (2), Kordia (2), Zhouia (2), Other (6)		0	0.44638	0	0	0	0	0		0	0	0	0	0	0	0		0	0	0	0	0	0	0
	0	0	777 (3.4)	0	0	0	0	140	Adhaeribacter (11), Alkaliflexus (11), Flexithrix (10), Belliella (8), Filimonas (8), Other (92)		0	0	3.38297	0	0	0	0		0	0	3.38297	0	0	0	0		0	0	3.38297	0	0	0	0
	0	0	0	24 (0.3)	0	0	0	15	Alkaliflexus (2), Lutibacter (2), Sediminitomix (2), Other (9)		0	0	0	0.27248	0	0	0		0	0	0	0	0	0	0		0	0	0	0	0	0	0
	0	0	0	0	81 (3.7)	0	0	9	Cellulophaga (3), Flavobacterium (2), Gilvibacter (1), Haliscomenobacter (1), Owenweeksia (1)		0	0	0	0	3.69357	0	0		0	0	0	0	3.69357	0	0		0	0	0	0	3.69357	0	0
	0	0	0	0	0	50 (4.3)	0	18	Adhaeribacter (2), Paludibacter (2), Other (14)		0	0	0	0	0	4.29923	0		0	0	0	0	0	4.29923	0		0	0	0	0	0	4.29923	0
	0	0	0	0	0	0	393 (6.2)	45	Alkaliflexus (4), Tannerella (4), Fluviicola (3), Nubsella (3), Other (31)		0	0	0	0	0	0	6.2154		0	0	0	0	0	0	6.2154		0	0	0	0	0	0	6.2154
1	276 (3.3)	173 (1.9)	0	0	0	0	0	32	Zhouia (7), Lutimonas (7), Alkaliflexus (6), Fluviicola (5), Rikenella (2), Other (5)		3.33656	1.88351	0	0	0	0	0		3.33656	1.88351	0	0	0	0	0		3.33656	1.88351	0	0	0	0	0
2	1 (<0.1)	0	1 (<0.1)	0	0	0	0	1	Flavobacterium (1)		0.012089	0	0.00435388	0	0	0	0		0	0	0.00435388	0	0	0	0		0	0	0.00435388	0	0	0	0
3	29 (0.4)	0	0	6 (<0.1)	0	0	0	5	Persicobacter (2), Aquiflexum (1), Sediminibacterium (1), Tannerella (1)		0.35058	0	0	0.0681199	0	0	0		0	0	0	0	0	0	0		0	0	0	0	0	0	0
4	11 (0.1)	0	0	0	3 (0.1)	0	0	3	Flavobacterium (2), Paludibacter (1)		0.132979	0	0	0	0.136799	0	0		0	0	0	0	0	0	0		0	0	0	0	0	0	0
5	127 (1.5)	2 (<0.1)	0	19 (0.2)	0	0	0	1	Unidentified (1)		1.5353	0.0217746	0	0.215713	0	0	0		1.5353	0.0217746	0	0.215713	0	0	0		0	0	0	0	0	0	0
6	1 (<0.1)	0	6 (<0.1)	32 (0.4)	0	0	0	1	Unidentified (1)		0.012089	0	0.0261233	0.363306	0	0	0		0	0	0	0	0	0	0		0	0	0	0	0	0	0
7	0	0	279 (1.2)	35 (0.4)	0	0	0	12	Alkaliflexus (1), Lishizhenia (1), Sediminitomix (1), Unidentified (9)		0	0	1.21473	0.397366	0	0	0		0	0	1.21473	0.397366	0	0	0		0	0	0	0	0	0	0
8	0	0	0	0	0	5 (0.4)	3 (<0.1)	1	Unidentified (1)		0	0	0	0	0	0.429923	0.0474458		0	0	0	0	0	0	0		0	0	0	0	0	0	0
BRC1	0	0	0	0	0	0	4 (0.1)	2	Unidentified (2)		0	0	0	0	0	0	0.0632611		0	0	0	0	0	0	0		0	0	0	0	0	0	0
Caldiserica	0	0	0	0	0	0	1 (<0.1)	1	Caldisericum (1)		0	0	0	0	0	0	0.0158153		0	0	0	0	0	0	0		0	0	0	0	0	0	0
Chlamydiae	0	0	0	0	0	0	20 (0.3)	1	Parachlamydia (1)		0	0	0	0	0	0	0.316306		0	0	0	0	0	0	0		0	0	0	0	0	0	0
Chlorobi	7 (0.1)	0	0	0	0	0	0	3	Chloroherpeton (3)		0.0846228	0	0	0	0	0	0		0	0	0	0	0	0	0		0	0	0	0	0	0	0
	0	0	3 (<0.1)	0	0	0	0	2	Prosthecochloris (2)		0	0	0.0130617	0	0	0	0		0	0	0	0	0	0	0		0	0	0	0	0	0	0
	0	0	0	23 (0.3)	0	0	0	8	Prosthecochloris (8)		0	0	0	0.261126	0	0	0		0	0	0	0	0	0	0		0	0	0	0	0	0	0
	0	0	0	0	0	0	107 (1.7)	10	Chloroherpeton (9), Prosthecochloris (1)		0	0	0	0	0	0	1.69223		0	0	0	0	0	0	1.69223		0	0	0	0	0	0	1.69223
1	5 (0.1)	1 (<0.1)	0	0	0	0	0	1	Chloroherpeton (1)		0.0604449	0.0108873	0	0	0	0	0		0	0	0	0	0	0	0		0	0	0	0	0	0	0
2	2 (<0.1)	0	0	0	2 (0.1)	2 (0.2)	0	1	Chlorobium (1)		0.0241779	0	0	0	0.0911993	0.171969	0		0	0	0	0	0	0	0		0	0	0	0	0	0	0
3	1 (<0.1)	0	0	0	0	0	3 (<0.1)	1	Chloroherpeton (1)		0.012089	0	0	0	0	0	0.0474458		0	0	0	0	0	0	0		0	0	0	0	0	0	0
4	0	0	41 (0.2)	242 (2.8)	0	0	0	2	Prosthecochloris (2)		0	0	0.178509	2.7475	0	0	0		0	0	0.178509	2.7475	0	0	0		0	0	0	0	0	0	0
Chloroflexi	9 (0.1)	0	0	0	0	0	0	5	Levilinea (2), Longilinea (2), Chloroflexus (1)		0.108801	0	0	0	0	0	0		0	0	0	0	0	0	0		0	0	0	0	0	0	0
	0	7 (0.1)	0	0	0	0	0	4	Longilinea (4)		0	0.0762112	0	0	0	0	0		0	0	0	0	0	0	0		0	0	0	0	0	0	0
	0	0	11 (<0.1)	0	0	0	0	9	Levilinea (4), Bellilinea (2), Caldilinea (2), Longilinea (1)		0	0	0.0478927	0	0	0	0		0	0	0	0	0	0	0		0	0	0	0	0	0	0
	0	0	0	0	1 (<0.1)	0	0	1	Chloroflexus (1)		0	0	0	0	0.0455996	0	0		0	0	0	0	0	0	0		0	0	0	0	0	0	0
	0	0	0	0	0	2 (0.2)	0	1	Longilinea (1)		0	0	0	0	0	0.171969	0		0	0	0	0	0	0	0		0	0	0	0	0	0	0
	0	0	0	0	0	0	613 (9.7)	61	Bellilinea (30), Chloroflexus (9), Anaerolinea (6), Caldilinea (5), Other (11)		0	0	0	0	0	0	9.69477		0	0	0	0	0	0	9.69477		0	0	0	0	0	0	9.69477
1	24 (0.3)	12 (0.1)	0	0	0	0	0	4	Longilinea (4)		0.290135	0.130648	0	0	0	0	0		0	0	0	0	0	0	0		0	0	0	0	0	0	0
2	3 (<0.1)	0	0	0	1 (<0.1)	0	0	1	Unidentified (1)		0.0362669	0	0	0	0.0455996	0	0		0	0	0	0	0	0	0		0	0	0	0	0	0	0
3	0	1 (<0.1)	0	0	0	0	8	1	Unidentified (1)		0	0.0108873	0	0	0	0	0.126522		0	0	0	0	0	0	0		0	0	0	0	0	0	0
4	0	0	1 (<0.1)	4 (<0.1)	0	0	0	1	Unidentified (1)		0	0	0.00435388	0.0454133	0	0	0		0	0	0.00435388	0	0	0	0		0	0	0.00435388	0	0	0	0
5	0	0	0	0	3 (0.1)	0	19	1	Bellilinea (1)		0	0	0	0	0.136799	0	0.30049		0	0	0	0	0	0	0		0	0	0	0	0	0	0
6	0	0	0	0	0	1 (0.1)	3 (<0.1)	1	Bellilinea (1)		0	0	0	0	0	0.0859845	0.0474458		0	0	0	0	0	0	0		0	0	0	0	0	0	0
Chrysiogenetes	0	0	0	0	0	0	1 (<0.1)	1	Chrysiogenes (1)		0	0	0	0	0	0	0.0158153		0	0	0	0	0	0	0		0	0	0	0	0	0	0
Cyanobacteria	0	0	0	0	0	0	0	0			0	0	0	0	0	0	0		0	0	0	0	0	0	0		0	0	0	0	0	0	0
	0	0	115 (0.5)	0	0	0	0	40	GpXIII (40)		0	0	0.500697	0	0	0	0		0	0	0.500697	0	0	0	0		0	0	0.500697	0	0	0	0
	0	0	0	0	0	0	0	0			0	0	0	0	0	0	0		0	0	0	0	0	0	0		0	0	0	0	0	0	0
	0	0	0	0	24 (1.1)	0	0	4	Gp1 (2), GpIIb (1), GrpX (1)		0	0	0	0	1.09439	0	0		0	0	0	0	1.09439	0	0		0	0	0	0	1.09439	0	0
	0	0	0	0	0	110 (9.5)	0	5	GpIIa (1), GpVIII (1), Unidentified (3)		0	0	0	0	0	9.4583	0		0	0	0	0	0	9.4583	0		0	0	0	0	0	9.4583	0
	0	0	0	0	0	0	1548 (24.5)	44	GpXIII (36), GrpXIII (6), GpIV (1), Unidentified (1)		0	0	0	0	0	0	24.482		0	0	0	0	0	0	24.482		0	0	0	0	0	0	24.482
1	0	0	31 (0.1)	3 (<0.1)	0	0	0	3	GpXIII (2)		0	0	0.13497	0.0340599	0	0	0		0	0	0	0	0	0	0		0	0	0	0	0	0	0
Deferribacteres	0	0	27 (0.1)	0	0	0	0	4	Caldithrix (4)		0	0	0.117555	0	0	0	0		0	0	0	0	0	0	0		0	0	0	0	0	0	0
	0	0	0	1 (<0.1)	0	0	0	1	Caldithrix (1)		0	0	0	0.0113533	0	0	0		0	0	0	0	0	0	0		0	0	0	0	0	0	0
	0	0	0	0	0	0	17 (0.3)	6	Caldithrix (5), Calditerrivibrio (1)		0	0	0	0	0	0	0.26886		0	0	0	0	0	0	0		0	0	0	0	0	0	0
Deinococcus	1 (<0.1)	0	0	0	0	0	0	1	Truepera (1)		0.012089	0	0	0	0	0	0		0	0	0	0	0	0	0		0	0	0	0	0	0	0
	0	0	0	0	0	0	6 (0.1)	3	Meiothermus (2), Vulcanithermus (1)		0	0	0	0	0	0	0.0948917		0	0	0	0	0	0	0		0	0	0	0	0	0	0
Eukaryota	2 (<0.1)	0	0	0	0	0	0	1	Unidentified (1)		0.0241779	0	0	0	0	0	0		0	0	0	0	0	0	0		0	0	0	0	0	0	0
	0	0	729 (3.2)	0	0	0	0	70	Bacillariophyta (64), Unidentified (6)		0	0	3.17398	0	0	0	0		0	0	3.17398	0	0	0	0		0	0	3.17398	0	0	0	0
	0	0	0	0	29 (1.3)	0	0	2	Bacillariophyta (1), Chlorophyta (1)		0	0	0	0	1.32239	0	0		0	0	0	0	1.32239	0	0		0	0	0	0	1.32239	0	0
	0	0	0	0	0	1 (0.1)	0	1	Chlorophyta (1)		0	0	0	0	0	0.0859845	0		0	0	0	0	0	0	0		0	0	0	0	0	0	0
1	0	0	8 (<0.1)	3 (<0.1)	0	0	0	3	Bacillariophyta (3)		0	0	0.0348311	0.0340599	0	0	0		0	0	0	0	0	0	0		0	0	0	0	0	0	0
2	0	0	5 (<0.1)	0	0	6 (0.5)	0	2	Bacillariophyta (2)		0	0	0.0217694	0	0	0.515907	0		0	0	0.0217694	0	0	0.515907	0		0	0	0	0	0	0	0
3	1 (<0.1)	0	274 (1.2)	6(0.1)	0	0	0	1	Bacillariophyta (1)		0.012089	0	1.19296	0.0681199	0	0	0		0.012089	0	1.19296	0.0681199	0	0	0		0	0	0	0	0	0	0
Fibrobacteres	0	0	5 (<0.1)	1 (0.1)	0	0	0	1	Fibrobacter (1)		0	0	0.0217694	0.0113533	0	0	0		0	0	0	0	0	0	0		0	0	0	0	0	0	0
Firmicutes	128 (1.5)	0	0	0	0	0	0	24	Erysipelothrix (6), Bulleidia (3), Other (11), Unidentified (4)		1.54739	0	0	0	0	0	0		1.54739	0	0	0	0	0	0		1.54739	0	0	0	0	0	0
	0	3 (<0.1)	0	0	0	0	0	2	Lactobacillus (1), Unidentified (1)		0	0.0326619	0	0	0	0	0		0	0	0	0	0	0	0		0	0	0	0	0	0	0
	0	0	72 ().3)	0	0	0	0	37	Lachnobacterium (4), Robinsoniella (3), Sporotalea (3), Weissella (3), Other (19), Unidentified (5)		0	0	0.31348	0	0	0	0		0	0	0	0	0	0	0		0	0	0	0	0	0	0
	0	0	0	37 (0.4)	0	0	0	21	Roseburia (3), Blautia (2), Turicibacter (2), Other (10), Unidentified (4)		0	0	0	0.420073	0	0	0		0	0	0	0	0	0	0		0	0	0	0	0	0	0
	0	0	0	0	18 (0.8)	0	0	6	Lactobacillus (2), Papillibacter (1), Syntrophococcus (1), Thermodesulfobium (1), Unidentified (1)		0	0	0	0	0.820793	0	0		0	0	0	0	0.820793	0	0		0	0	0	0	0.820793	0	0
	0	0	0	0	0	0	89 (1.4)	24	Thermoflavimicrobium (2), Other (11), Unidentified (11)		0	0	0	0	0	0	1.40756		0	0	0	0	0	0	1.40756		0	0	0	0	0	0	1.40756
1	1 (<0.1)	1 (<0.1)	0	0	0	0	0	1	Unidentified (1)		0.012089	0.0108873	0	0	0	0	0		0	0	0	0	0	0	0		0	0	0	0	0	0	0
2	3 (<0.1)	0	0	0	4 (0.2)	0	0	2	Lactobacillus (1), Unidentified (1)		0.0362669	0	0	0	0.182399	0	0		0	0	0	0	0	0	0		0	0	0	0	0	0	0
3	45 (0.5)	2 (<0.1)	0	0	14 (0.6)	0	0	2	Lactobacillus (2)		0.544004	0.0217746	0	0	0.638395	0	0		0.544004	0.0217746	0	0	0.638395	0	0		0	0	0	0	0	0	0
4	17 (0.2)	22 (0.2)	0	13 (0.1)	1 (<0.1)	0	0	1	Lactobacillus (1)		0.205513	0.239521	0	0.147593	0.0455996	0	0		0.205513	0.239521	0	0.147593	0.0455996	0	0		0	0	0	0	0	0	0
5	0	0	305 (1.3)	63 (0.7)	0	0	0	4	Lactobacillus (1), Sporotalea (1), Unidentified (2)		0	0	1.32793	0.715259	0	0	0		0	0	1.32793	0.715259	0	0	0		0	0	1.32793	0.715259	0	0	0
6	0	0	0	0	0	1 (0.1)	12 (0.2)	1	Unidentified (1)		0	0	0	0	0	0.0859845	0.189783		0	0	0	0	0	0	0		0	0	0	0	0	0	0
Fusobacteria	0	0	10 (<0.1)	0	0	0	0	5	Cetobacterium (3), Fusobacterium (1), Psychrilyobacter (1)		0	0	0.0435388	0	0	0	0		0	0	0	0	0	0	0		0	0	0	0	0	0	0
	0	0	0	0	5 (0.2)	0	0	4	Cetobacterium (2), Sneathia (1), Unidentified (1)		0	0	0	0	0.227998	0	0		0	0	0	0	0	0	0		0	0	0	0	0	0	0
1	1 (<0.1)	1 (<0.1)	1 (<0.1)	0	0	0	0	1	Cetobacterium (1)		0.012089	0.0108873	0.00435388	0	0	0	0		0	0	0	0	0	0	0		0	0	0	0	0	0	0
Gemmatimonadetes	0	0	0	0	0	0	2 (<0.1)	1	Gemmatimonas (1)		0	0	0	0	0	0	0.0316306		0	0	0	0	0	0	0		0	0	0	0	0	0	0
Lentisphaerae	14 (0.2)	0	0	0	0	0	0	3	Lentisphaera (2), Victivallis (1)		0.169246	0	0	0	0	0	0		0	0	0	0	0	0	0		0	0	0	0	0	0	0
	0	1 (<0.1)	0	0	0	0	0	1	Victivallis (1)		0	0.0108873	0	0	0	0	0		0	0	0	0	0	0	0		0	0	0	0	0	0	0
	0	0	27 (0.1)	0	0	0	0	6	Victivallis (5), Unidentified (1)		0	0	0.117555	0	0	0	0		0	0	0	0	0	0	0		0	0	0	0	0	0	0
	0	0	0	0	0	0	16 (0.2)	8	Victivallis (7), Lentisphaera (1)		0	0	0	0	0	0	0.253044		0	0	0	0	0	0	0		0	0	0	0	0	0	0
1	1 (<0.1)	0	3 (<0.1)	0	0	0	0	1	Lentisphaera (1)		0.012089	0	0.0130617	0	0	0	0		0	0	0	0	0	0	0		0	0	0	0	0	0	0
OD1	2 (<0.1)	0	0	0	0	0	0	1	Unidentified (1)		0.0241779	0	0	0	0	0	0		0	0	0	0	0	0	0		0	0	0	0	0	0	0
	0	0	0	0	0	0	20 (0.3)	7	Unidentified (7)		0	0	0	0	0	0	0.316306		0	0	0	0	0	0	0		0	0	0	0	0	0	0
OP10	0	0	0	0	0	2 (0.2)	0	1	Unidentified (1)		0	0	0	0	0	0.171969	0		0	0	0	0	0	0	0		0	0	0	0	0	0	0
	0	0	0	0	0	0	34 (0.5)	10	Unidentified (10)		0	0	0	0	0	0	0.537719		0	0	0	0	0	0	0.537719		0	0	0	0	0	0	0.537719
Nitrospira	0	0	1 (<0.1)	0	0	0	0	1	Nitrospira (1)		0	0	0.00435388	0	0	0	0		0	0	0.00435388	0	0	0	0		0	0	0.00435388	0	0	0	0
Planctomycetes	7 (0.1)	0	0	0	0	0	0	7	Treponema (3), Gemmata (2), Schlesneria (2), Singulisphaera (2), Planctomyces (1)		0.0846228	0	0	0	0	0	0		0	0	0	0	0	0	0		0	0	0	0	0	0	0
	0	0	65 (0.3)	0	0	0	0	6	Gemmata (1), Pirellula (1), Schlesneria (1), Singulisphaera (1), Unidentified (2)		0	0	0.283002	0	0	0	0		0	0	0	0	0	0	0		0	0	0	0	0	0	0
	0	0	0	0	2 (0.1)	0	0	2	Gemmata (1), Singulisphaera (1)		0	0	0	0	0.0911993	0	0		0	0	0	0	0	0	0		0	0	0	0	0	0	0
	0	0	0	0	0	1 (0.1)	0	1	Schlesneria (1)		0	0	0	0	0	0.0859845	0		0	0	0	0	0	0	0		0	0	0	0	0	0	0
	0	0	0	0	0	0	42 (0.7)	12	Pirellula (7), Rhodopirellula (2), Singulisphaera (2), Schlesneria (1)		0	0	0	0	0	0	0.664242		0	0	0	0	0	0	0.664242		0	0	0	0	0	0	0.664242
Alphaproteobacteria	284 (3.4)	0	0	0	0	0	0	75	Caulobacter (14), Sinorhizobium (9), Brevundimonas (5), Pseudorhodobacter (5), Rhizobium (5), Other (35), Unidentified (2)		3.43327	0	0	0	0	0	0		3.43327	0	0	0	0	0	0		3.43327	0	0	0	0	0	0
	0	2 (<0.1)	0	0	0	0	0	1	Acidiphilium (1)		0	0.0217746	0	0	0	0	0		0	0	0	0	0	0	0		0	0	0	0	0	0	0
	0	0	125 (0.5)	0	0	0	0	35	Ahrensia (4), Orientia (4), Pseudorhodobacter (4), Croceicoccus (3), Other (15), Unidentified (5)		0	0	0.544235	0	0	0	0		0	0	0.544235	0	0	0	0		0	0	0.544235	0	0	0	0
	0	0	0	3 (<0.1)	0	0	0	2	Pelagibacter (1), Pleomorphomonas (1)		0	0	0	0.0340599	0	0	0		0	0	0	0	0	0	0		0	0	0	0	0	0	0
	0	0	0	0	7 (0.3)	0	0	7	Telmatospirillum (3), Filomicrobium (1), Haematobacter (1), Microvirga (1), Pedomicrobium (1)		0	0	0	0	0.319197	0	0		0	0	0	0	0	0	0		0	0	0	0	0	0	0
	0	0	0	0	0	15 (1.3)	0	10	Other (10)		0	0	0	0	0	1.28977	0		0	0	0	0	0	1.28977	0		0	0	0	0	0	1.28977	0
	0	0	0	0	0	0	10 (0.2)	7	Other (7)		0	0	0	0	0	0	0.158153		0	0	0	0	0	0	0		0	0	0	0	0	0	0
1	3 (<0.1)	0	21 (0.1)	0	0	0	0	3	Orientia (1), Sphingopyxis (1), Unidentified (1)		0.0362669	0	0.0914316	0	0	0	0		0	0	0	0	0	0	0		0	0	0	0	0	0	0
2	1 (<0.1)	0	0	0	1 (<0.1)	0	0	1	Sphingopyxis (1)		0.012089	0	0	0	0.0455996	0	0		0	0	0	0	0	0	0		0	0	0	0	0	0	0
3	6 (0.1)	0	0	0	0	0	1 (<0.1)	1	Phenylobacterium (1)		0.0725338	0	0	0	0	0	0.0158153		0	0	0	0	0	0	0		0	0	0	0	0	0	0
4	20 (0.2)	0	67 (0.3)	2 (<0.1)	0	0	0	1	Orientia (1)		0.241779	0	0.29171	0.0227066	0	0	0		0.241779	0	0.29171	0.0227066	0	0	0		0	0	0	0	0	0	0
5	2 (<0.1)	0	20 (0.1)	4 (<0.1)	1 (<0.1)	0	0	1	Unidentified (1)		0.0241779	0	0.0870777	0.0454133	0.0455996	0	0		0	0	0	0	0	0	0		0	0	0	0	0	0	0
6	0	0	0	1 (<0.1)	0	0	6 (0.1)	1	Unidentified (1)		0	0	0	0.0113533	0	0	0.0948917		0	0	0	0	0	0	0		0	0	0	0	0	0	0
7	0	0	0	0	0	2 (0.2)	1 (<0.1)	1	Unidentified (1)		0	0	0	0	0	0.171969	0.0158153		0	0	0	0	0	0	0		0	0	0	0	0	0	0
Betaproteobacteria	767 (9.3)	0	0	0	0	0	0	142	Thiobacillus (54), Thiomonas (28), Vitreoscilla (10), Hydrogenophaga (7), Other (43)		9.27224	0	0	0	0	0	0		9.27224	0	0	0	0	0	0		9.27224	0	0	0	0	0	0
	0	0	39 (0.2)	0	0	0	0	13	Methylotenera (8), Chitinibacter (1), Deefgea (1), Thermothrix (1), Thiobacter (1), Unidentified (1)		0	0	0.169801	0	0	0	0		0	0	0	0	0	0	0		0	0	0	0	0	0	0
	0	0	0	1 (<0.1)	0	0	0	1	Hydrogenophaga (1)		0	0	0	0.0113533	0	0	0		0	0	0	0	0	0	0		0	0	0	0	0	0	0
	0	0	0	0	0	191 (16.4)	0	10	Hydrogenophaga (2), Sterolibacterium (2), Other (6)		0	0	0	0	0	16.423	0		0	0	0	0	0	16.423	0		0	0	0	0	0	16.423	0
	0	0	0	0	0	0	255 (4.0)	37	Thiobacillus (7), Caenimonas (5), Ottowia (5), Denitratisoma (4), Other (15), Unidentified (1)		0	0	0	0	0	0	4.0329		0	0	0	0	0	0	4.0329		0	0	0	0	0	0	4.0329
1	135(1.63)	0	0	0	4(0.2)	0	0	3	Hydrogenophaga (1), Rhodoferax (1), Unidentified (1)		1.63201	0	0	0	0.182399	0	0		1.63201	0	0	0	0.182399	0	0		0	0	0	0	0	0	0
2	58 (0.7)	0	0	0	0	7 (0.2)	0	4	Hydrogenophaga (2), Unidentified (2)		0.701161	0	0	0	0	0.601892	0		0.701161	0	0	0	0	0.601892	0		0.701161	0	0	0	0	0.601892	0
3	151(1.8)	0	0	2(<0.1)	0	0	1 (<0.1)	1	Thiomonas (1)		1.82544	0	0	0.0227066	0	0	0.0158153		1.82544	0	0	0.0227066	0	0	0.0158153		0	0	0	0	0	0	0
4	203(2.5)	2 (<0.1)	1 (<0.1)	3 (<0.1)	0	0	0	1	Thiomonas (1)		2.45406	0.0217746	0.00435388	0.0340599	0	0	0		2.45406	0.0217746	0.00435388	0.0340599	0	0	0		0	0	0.00435388	0	0	0	0
5	0	0	2 (<0.1)	0	0	0	5 (0.1)	1	Thiobacillus (1)		0	0	0.00870777	0	0	0	0.0790764		0	0	0	0	0	0	0		0	0	0	0	0	0	0
6	0	0	0	2 (<0.1)	3 (0.1)	1 (0.1)	0	1	Hydrogenophaga (1)		0	0	0	0.0227066	0.136799	0.0859845	0		0	0	0	0	0	0	0		0	0	0	0	0	0	0
7	0	0	0	0	1 (<0.1)	13 (1.1)	0	1	Hydrogenophaga (1)		0	0	0	0	0.0455996	1.1178	0		0	0	0	0	0.0455996	1.1178	0		0	0	0	0	0	0	0
8	0	0	0	0	3 (0.1)	0	1 (<0.1)	1	Unidentified (1)		0	0	0	0	0.136799	0	0.0158153		0	0	0	0	0	0	0		0	0	0	0	0	0	0
9	0	0	0	0	0	4(0.3)	123(2.0)	1	Unidentified (1)		0	0	0	0	0	0.343938	1.94528		0	0	0	0	0	0.343938	1.94528		0	0	0	0	0	0	0
Deltaproteobacteria	144 (1.7)	0	0	0	0	0	0	48	Geobacter (23), Bdellovibrio (3), Geopsychrobacter (3), Other (8), Unidentified (11)		1.74081	0	0	0	0	0	0		1.74081	0	0	0	0	0	0		1.74081	0	0	0	0	0	0
	0	26 (0.3)	0	0	0	0	0	8	Desulfocapsa (5), Geobacter (2), Syntrophus (1)		0	0.28307	0	0	0	0	0		0	0	0	0	0	0	0		0	0	0	0	0	0	0
	0	0	153 (0.7)	0	0	0	0	49	Geopsychrobacter (9), Desulfuromusa (8), Desulfatiferula (7), Other (18), Unidentified (7)		0	0	0.666144	0	0	0	0		0	0	0.666144	0	0	0	0		0	0	0.666144	0	0	0	0
	0	0	0	6 (<0.1)	0	0	0	5	Bacteriovorax (1), Desulfatiferula (1), Desulfuromusa (1), Malonomonas (1), Unidntified (1)		0	0	0	0.0681199	0	0	0		0	0	0	0	0	0	0		0	0	0	0	0	0	0
	0	0	0	0	11 (0.5)	0	0	5	Bdellovibrio (1), Desulfarculus (1), Hippea (1), Unidentified (2)		0	0	0	0	0.501596	0	0		0	0	0	0	0.501596	0	0		0	0	0	0	0.501596	0	0
	0	0	0	0	0	7 (0.6)	0	6	Desulfarculus (1), Desulfobacca (1), Desulfocurvus (1), Peredibacter (1), Unidentified (2)		0	0	0	0	0	0.601892	0		0	0	0	0	0	0.601892	0		0	0	0	0	0	0.601892	0
	0	0	0	0	0	0	954 (15.1)	105	Desulfobacca (12), Geopsychrobacter (9), Desulfatirhabdium (7), Smithella (7), Other (49), Unidentified (21)		0	0	0	0	0	0	15.0878		0	0	0	0	0	0	15.0878		0	0	0	0	0	0	15.0878
1	160 (1.9)	83 (0.9)	0	0	0	0	0	10	Geobacter (10)		1.93424	0.903647	0	0	0	0	0		1.93424	0.903647	0	0	0	0	0		1.93424	0.903647	0	0	0	0	0
2	4 (<0.1)	14 (0.1)	3 (<0.1)	0	0	0	0	1	Desulfocapsa (1)		0.0483559	0.152422	0.0130617	0	0	0	0		0	0	0	0	0	0	0		0	0	0	0	0	0	0
3	0	1 (<0.1)	1 (<0.1)	0	0	0	0	1	Desulfocapsa (1)		0	0.0108873	0.00435388	0	0	0	0		0	0	0	0	0	0	0		0	0	0	0	0	0	0
4	0	0	100 (0.4)	80 (0.9)	0	0	0	7	Desulfuromusa (2), Malonomonas (2), Desulfatiferula (1), Unidentified (2)		0	0	0.435388	0.908265	0	0	0		0	0	0.435388	0.908265	0	0	0		0	0	0	0	0	0	0
Epsilonproteobacteria	885 (10.7)	0	0	0	0	0	0	162	Wolinella (45), Sulfurovum (38), Hydrogenimonas (27), Sulfurospirillum (18), Sulfuricurvum (17), Unidentified (17)		10.6987	0	0	0	0	0	0		10.6987	0	0	0	0	0	0		10.6987	0	0	0	0	0	0
	0	223 (2.4)	0	0	0	0	0	64	Hydrogenimonas (59), Sulfurovum (3), Arcobacter (1), Wolinella (1)		0	2.42787	0	0	0	0	0		0	2.42787	0	0	0	0	0		0	2.42787	0	0	0	0	0
	0	0	387 (1.68)	0	0	0	0	86	Wolinella (45), Sulfurovum (38), Hydrogenimonas (27), Sulfurospirillum (18), Sulfuricurvum (17), Unidentified (17)		0	0	1.68495	0	0	0	0		0	0	1.68495	0	0	0	0		0	0	1.68495	0	0	0	0
	0	0	0	415 (4.7)	0	0	0	78	Sulfurimonas (38), Nitratifractor (16), Arcobacter (7), Thioreductor (6), Other (11)		0	0	0	4.71163	0	0	0		0	0	0	4.71163	0	0	0		0	0	0	4.71163	0	0	0
	0	0	0	0	10 (0.4)	0	0	4	Arcobacter (1), Sulfurovum (1), Wolinella (1), Unidentified (1)		0	0	0	0	0.455996	0	0		0	0	0	0	0	0	0		0	0	0	0	0	0	0
	0	0	0	0	0	0	100 (1.6)	8	Arcobacter (2), Wolinella (2), Nitratiruptor (1), Sulfurovum (1), Unidentified (2)		0	0	0	0	0	0	1.58153		0	0	0	0	0	0	1.58153		0	0	0	0	0	0	1.58153
1	255 (3.1)	695 (7.6)	0	0	0	0	0	50	Hydrogenimonas (42), Unidentified (8)		3.08269	7.56668	0	0	0	0	0		3.08269	7.56668	0	0	0	0	0		3.08269	7.56668	0	0	0	0	0
2	1 (<0.1)	0	1 (<0.1)	0	0	0	0	1	Sulfurospirillum (1)		0.012089	0	0.00435388	0	0	0	0		0	0	0	0	0	0	0		0	0	0	0	0	0	0
3	7 (0.1)	0	0	30 (0.3)	0	0	0	1	Unidentified (1)		0.0846228	0	0	0.340599	0	0	0		0	0	0	0	0	0	0		0	0	0	0	0	0	0
4	149 (1.8)	0	0	0	69 (3.1)	0	0	12	Sulfurovum (3), Arcobacter (1), Hydrogenimonas (1), Sulfurospirillum (1), Woliinella (1), Unidentified (5)		1.80126	0	0	0	3.14637	0	0		1.80126	0	0	0	3.14637	0	0		1.80126	0	0	0	3.14637	0	0
5	452(6.3)	0	0	0	0	0	30(0.5)	4	Wolinella (1), Unidentified (3)		5.46422	0	0	0	0	0	0.474458		5.46422	0	0	0	0	0	0.474458		0	0	0	0	0	0	0
6	519 (6.3)	4738 (51.6)	0	0	162 (7.4)	0	0	26	Hydrogenimonas (26)		6.27418	51.5841	0	0	7.38714	0	0		6.27418	51.5841	0	0	7.38714	0	0		6.27418	51.5841	0	0	7.38714	0	0
7	0	2(<0.1)	0	56(0.1)	0	0	0	1	Arcobacter (1)		0	0.0217746	0	0.635786	0	0	0		0	0.0217746	0	0.635786	0	0	0		0	0	0	0	0	0	0
8	0	36(4.4)	0	0	2(0.1)	0	0	2	Hydrogenimonas (2)		0	0.391943	0	0	0.0911993	0	0		0	0	0	0	0	0	0		0	0	0	0	0	0	0
9	0	0	1004 (4.4)	7336 (83.3)	0	0	0	46	Arcobacter (16), Sulfurimonas (14), Nitratifractor (1), Sulfurovum (1), Unidentified (12)		0	0	4.3713	83.2879	0	0	0	10.7	0	0	4.3713	83.2879	0	0	0		0	0	4.3713	83.2879	0	0	0
10	0	0	0	0	0	9 (0.8)	8 (0.1)	2	Wolinella (1), Unidentified (1)		0	0	0	0	0	0.773861	0.126522	16.7	0	0	0	0	0	0.773861	0.126522		0	0	0	0	0	0	0
Gammaproteobacteria	323 (3.9)	0	0	0	0	0	0	112	Thiofaba (19), Thiothrix (9), Frateuria (7), Other (74), Unidentified (3)		3.90474	0	0	0	0	0	0		3.90474	0	0	0	0	0	0		3.90474	0	0	0	0	0	0
	0	61 (0.7)	0	0	0	0	0	20	Thiothrix (8), Sedimenticola (4), Chromatium (2), Methylosoma (2), Thiofaba (2), Other (1), Unidentified (1)		0	0.664126	0	0	0	0	0		0	0.664126	0	0	0	0	0		0	0.664126	0	0	0	0	0
	0	0	606 (2.6)	0	0	0	0	142	Hydrogenovibrio (48), Rhabdochromatium (16), Thiomicrospira (13), Halochromatium (10), Thioalkalibacter (7), Other (47), Unidentified (1)		0	0	2.63845	0	0	0	0		0	0	2.63845	0	0	0	0		0	0	2.63845	0	0	0	0
	0	0	0	14 (0.2)	0	0	0	8	Other (8)		0	0	0	0.158946	0	0	0		0	0	0	0	0	0	0		0	0	0	0	0	0	0
	0	0	0	0	135 (6.2)	0	0	14	Thiothrix (9), Dokdonella (1), Methylosoma (1), Rudaea (1), Thioflavicoccus (1), Unidentified (1)		0	0	0	0	6.15595	0	0		0	0	0	0	6.15595	0	0		0	0	0	0	6.15595	0	0
	0	0	0	0	0	415 (35.7)	0	22	Thiovirga (9), Thiothrix (3), Thiorhodospira (2), Other(7), Unidentified (1)		0	0	0	0	0	35.6836	0		0	0	0	0	0	35.6836	0		0	0	0	0	0	35.6836	0
	0	0	0	0	0	0	1279 (20.2)	65	Thiofaba (50), Thiohalocapsa (5), Thioflavicoccus (2), Other (7), Unidentified (1)		0	0	0	0	0	0	20.2277		0	0	0	0	0	0	20.2277		0	0	0	0	0	0	20.2277
1	135 (1.63)	391 (4.3)	0	0	0	0	0	35	Thiothrix (15), Thiofaba (5), Unidentified (15)		1.63201	4.25694	0	0	0	0	0		1.63201	4.25694	0	0	0	0	0		1.63201	4.25694	0	0	0	0	0
2	0	0	410 (1.8)	43 (0.5)	0	0	0	7	Other (6), Unidentified (1)		0	0	1.78509	0.488193	0	0	0		0	0	1.78509	0.488193	0	0	0		0	0	1.78509	0.488193	0	0	0
3	2 (<0.1)	0	0	4 (<0.1)	0	0	0	1	Thioalkalibacter (1)		0.0241779	0	0	0.0454133	0	0	0		0	0	0	0	0	0	0		0	0	0	0	0	0	0
4	162(2.0)	0	0	0	15(0.7)	0	0	4	Pseudomonas (2), Lysobacter ( 1), Thiothrix (1)		1.95841	0	0	0	0.683995	0	0		1.95841	0	0	0	0.683995	0	0		1.95841	0	0	0	0.683995	0	0
5	2 (<0.1)	0	0	0	0	1 (0.1)	0	1	Thiofaba (1)		0.0241779	0	0	0	0	0.0859845	0		0	0	0	0	0	0	0		0	0	0	0	0	0	0
6	43(0.5)	0	0	0	0	0	3(<0.1)	2	Aeromonas (1), Pseudomonas (1)		0.519826	0	0	0	0	0	0.0474458		0.519826	0	0	0	0	0	0.0474458		0	0	0	0	0	0	0
7	3 (<0.1)	0	3 (<0.1)	0	0	0	0	3	Pseudomonas (1), Thioalkalibacter (1), Thiofaba (1)		0.0362669	0	0.0130617	0	0	0	0		0	0	0	0	0	0	0		0	0	0	0	0	0	0
8	11 (0.1)	10 (0.1)	1 (<0.1)	0	0	0	0	1	Thiofaba (1)		0.132979	0.108873	0.00435388	0	0	0	0		0	0	0	0	0	0	0		0	0	0	0	0	0	0
9	337 (4.1)	2227 (24.2)	0	0	1140 (52.0)	0	0	18	Thiothrix (17), Thiofaba (1)		4.07398	24.2461	0	0	51.9836	0	0		4.07398	24.2461	0	0	51.9836	0	0		4.07398	24.2461	0	0	51.9836	0	0
10	1 (<0.1)	4 (<0.1)	0	0	0	1 (0.1)	0	1	Thiothrix (1)		0.012089	0.0435493	0	0	0	0.0859845	0		0	0	0	0	0	0	0		0	0	0	0	0	0	0
11	53 (0.6)	0	8 (<0.1)	145 (1.6)	0	0	0	5	Acidithiobacillus (2), Thioalkalibacter (2)		0.640716	0	0.0348311	1.64623	0	0	0		0.640716	0	0.0348311	1.64623	0	0	0		0	0	0	0	0	0	0
12	6 (<0.1)	27 (0.3)	0	0	16 (0.7)	16 (1.4)	0	1	Thiothrix (1)		0.0725338	0.293958	0	0	0.729594	1.37575	0		0.0725338	0.293958	0	0	0.729594	1.37575	0		0	0	0	0	0	0	0
13	27 (0.3)	5 (<0.1)	2 (<0.1)	0	6 (0.3)	0	0	1	Thiofaba (1)		0.326402	0.0544366	0.00870777	0	0.273598	0	0		0.326402	0.0544366	0.00870777	0	0.273598	0	0		0	0	0	0	0	0	0
14	84 (1.0)	44 (0.5)	6 (<0.1)	5 (0.1)	21 (1.0)	0	0	1	Thiofaba (1)		1.01547	0.479042	0.0261233	0.0567666	0.957592	0	0		1.01547	0.479042	0.0261233	0.0567666	0.957592	0	0		0	0	0	0	0	0	0
15	0	3 (<0.1)	0	0	3 (0.1)	0	0	2	Thiothrix (2)		0	0.0326619	0	0	0.136799	0	0		0	0	0	0	0	0	0		0	0	0	0	0	0	0
16	0	0	3 (<0.1)	0	0	0	1 (<0.1)	1	Unidentified (1)		0	0	0.0130617	0	0	0	0.0158153		0	0	0	0	0	0	0		0	0	0	0	0	0	0
17	0	0	0	1 (<0.1)	0	0	2 (<0.1)	1	Unidentified (1)		0	0	0	0.0113533	0	0	0.0316306	3.9	0	0	0	0	0	0	0		0	0	0	0	0	0	0
18	0	0	0	0	266 (12.1)	272 (23.4)	0	6	Thiothrix (6)		0	0	0	0	12.1295	23.3878	0	10.46	0	0	0	0	12.1295	23.3878	0		0	0	0	0	12.1295	23.3878	0
Spriochaetes	8 (0.1)	0	0	0	0	0	0	3	Treponema (3)		0.0967118	0	0	0	0	0	0		0	0	0	0	0	0	0		0	0	0	0	0	0	0
	0	5 (<0.1)	0	0	0	0	0	2	Treponema (1), Spirocheata (1)		0	0.0544366	0	0	0	0	0		0	0	0	0	0	0	0		0	0	0	0	0	0	0
	0	0	3389 (14.8)	0	0	0	0	109	Spirochaeta (97), Exilispira (5), Treponema (5), Leptonema (1), Turneriella (1)		0	0	14.7553	0	0	0	0		0	0	14.7553	0	0	0	0		0	0	14.7553	0	0	0	0
	0	0	0	11 (0.1)	0	0	0	3	Spriochaeta (2), Leptonema (1)		0	0	0	0.124886	0	0	0		0	0	0	0	0	0	0		0	0	0	0	0	0	0
	0	0	0	0	0	2 (0.2)	0	2	Leptonema (1), Schlesneria (1), Turneriella (1)		0	0	0	0	0	0.171969	0		0	0	0	0	0	0	0		0	0	0	0	0	0	0
	0	0	0	0	0	0	177 (2.8)	18	Spirochaeta (5), Treponema (5), Turneriella (4), Leptonema (3), Exilispira (1)		0	0	0	0	0	0	2.7993		0	0	0	0	0	0	2.7993		0	0	0	0	0	0	2.7993
SR1	440 (5.3)	0	0	0	0	0	0	63	Unidentified (63)		5.31915	0	0	0	0	0	0		5.31915	0	0	0	0	0	0		5.31915	0	0	0	0	0	0
	0	68 (0.7)	0	0	0	0	0	14	Unidentified (14)		0	0.740338	0	0	0	0	0		0	0.740338	0	0	0	0	0		0	0.740338	0	0	0	0	0
	0	0	9 (<0.1)	0	0	0	0	4	Unidentified (4)		0	0	0.039185	0	0	0	0		0	0	0	0	0	0	0		0	0	0	0	0	0	0
	0	0	0	0	28 (1.3)	0	0	4	Unidentified (4)		0	0	0	0	1.27679	0	0		0	0	0	0	1.27679	0	0		0	0	0	0	1.27679	0	0
	0	0	0	0	0	6 (0.5)	0	2	Unidentified (2)		0	0	0	0	0	0.515907	0		0	0	0	0	0	0.515907	0		0	0	0	0	0	0.515907	0
	0	0	0	0	0	0	6 (0.1)	3	Unidentified (3)		0	0	0	0	0	0	0.0948917		0	0	0	0	0	0	0		0	0	0	0	0	0	0
1	65 (0.8)	47 (0.5)	0	0	0	0	0	5	Unidentified (5)		0.785783	0.511704	0	0	0	0	0		0.785783	0.511704	0	0	0	0	0		0.785783	0.511704	0	0	0	0	0
2	120 (1.5)	0	25 (0.1)	0	0	0	0	4	Unidentified (4)		1.45068	0	0.108847	0	0	0	0		1.45068	0	0.108847	0	0	0	0		0	0	0	0	0	0	0
3	1 (<0.1)	0	0	0	0	2 (0.2)	0	1	Unidentified (1)		0.012089	0	0	0	0	0.171969	0		0	0	0	0	0	0	0		0	0	0	0	0	0	0
Synergistetes	0	0	0	0	0	0	2 (<0.1)	1	Pyramidobacter (1)		0	0	0	0	0	0	0.0316306		0	0	0	0	0	0	0.0316306		0	0	0	0	0	0	0.0316306
Tenericutes	8 (0.1)	0	0	0	0	0	0	1	Acholeplasma (1)		0.0967118	0	0	0	0	0	0		0	0	0	0	0	0	0		0	0	0	0	0	0	0
	0	0	1 (<0.1)	0	0	0	0	1	Acholeplasma (1)		0	0	0.00435388	0	0	0	0		0	0	0	0	0	0	0		0	0	0	0	0	0	0
	0	0	0	8 (0.1)	0	0	0	1	Haloplasma (1)		0	0	0	0.0908265	0	0	0		0	0	0	0	0	0	0		0	0	0	0	0	0	0
Thermodesulfobacteria	2 (<0.1)	0	0	0	0	0	0	2	Caldimicrobium (2)		0.0241779	0	0	0	0	0	0		0	0	0	0	0	0	0		0	0	0	0	0	0	0
	0	0	2 (<0.1)	0	0	0	0	2	Caldimicrobium (2)		0	0	0.00870777	0	0	0	0		0	0	0	0	0	0	0		0	0	0	0	0	0	0
	0	0	0	0	0	0	6 (0.1)	2	Caldimicrobium (2)		0	0	0	0	0	0	0.0948917		0	0	0	0	0	0	0		0	0	0	0	0	0	0
Thermotogae	0	0	47 (0.2)	0	0	0	0	7	Kosmotoga (7)		0	0	0.204633	0	0	0	0		0	0	0	0	0	0	0		0	0	0	0	0	0	0
1	0	0	59(0.3)	1(<0.1)	0	0	0	1	Kosmotoga (1)		0	0	0.256879	0.0113533	0	0	0		0	0	0	0	0	0	0		0	0	0	0	0	0	0
TM7	3 (0.1)	0	0	0	0	0	0	1	TM7 (1)		0.0362669	0	0	0	0	0	0		0	0	0	0	0	0	0		0	0	0	0	0	0	0
Verrucomicrobia	65 (0.8)	0	0	0	0	0	0	22	Opitutus (17), Spartobacteria_genera_incertae_sedis (2), Coraliomargarita (1), Prosthecobacter (1), Verrucomicrobium (1)		0.785783	0	0	0	0	0	0		0.785783	0	0	0	0	0	0		0.785783	0	0	0	0	0	0
	0	0	8186 (35.6)	0	0	0	0	213	Cerasicoccus (80), Alterocccus (49), Coraliomargarita (43), Puniceicoccus (25), Opitutus (14), Persicirhabdus (2)		0	0	35.6409	0	0	0	0		0	0	35.6409	0	0	0	0		0	0	35.6409	0	0	0	0
	0	0	0	2 (<0.1)	0	0	0	1	Opitutus (1)		0	0	0	0.0227066	0	0	0		0	0	0	0	0	0	0		0	0	0	0	0	0	0
	0	0	0	0	0	12 (1.0)	0	5	Alterococcus (1), Coraliomargarita (1), Luteolibacter (1), Spartobacteria_genera_incertae_sedis (1), Unidentified (1)		0	0	0	0	0	1.03181	0		0	0	0	0	0	1.03181	0		0	0	0	0	0	1.03181	0
	0	0	0	0	0	0	76 (1.2)	16	Subdivision3_genera_incertae_sedis (7), Opitutus (3), Alterococcus (2), Other (3), Unidentified (1)		0	0	0	0	0	0	1.20196		0	0	0	0	0	0	1.20196		0	0	0	0	0	0	1.20196
1	1(<0.1)	0	2264 (9.9)	0	0	0	0	1	Unidentified (1)		0.012089	0	9.85719	0	0	0	0		0.012089	0	9.85719	0	0	0	0		0	0	0	0	0	0	0
2	8 (0.1)	0	0	6 (0.1)	0	0	0	2	Opitutus (2)		0.0967118	0	0	0.0681199	0	0	0		0	0	0	0	0	0	0		0	0	0	0	0	0	0
3	0	0	2535(11.0)	5(<0.1)	0	0	0	4	Alterococcus (1), Unidentified (2)		0	0	11.0371	0.0567666	0	0	0		0	0	11.0371	0.0567666	0	0	0		0	0	0	0	0	0	0
Unidentified	146 (1.8)	0	0	0	0	0	0	37			1.76499	0	0	0	0	0	0		1.76499	0	0	0	0	0	0		1.76499	0	0	0	0	0	0
	0	51 (0.6)	0	0	0	0	0	12			0	0.555253	0	0	0	0	0		0	0.555253	0	0	0	0	0		0	0.555253	0	0	0	0	0
	0	0	565 (2.5)	0	0	0	0	74			0	0	2.45994	0	0	0	0		0	0	2.45994	0	0	0	0		0	0	2.45994	0	0	0	0
	0	0	0	62 (0.7)	0	0	0	5			0	0	0	0.703906	0	0	0		0	0	0	0.703906	0	0	0		0	0	0	0.703906	0	0	0
	0	0	0	0	94 (4.3)	0	0	5			0	0	0	0	4.28637	0	0		0	0	0	0	4.28637	0	0		0	0	0	0	4.28637	0	0
	0	0	0	0	0	4 (0.3)	0	2			0	0	0	0	0	0.343938	0		0	0	0	0	0	0	0		0	0	0	0	0	0	0
	0	0	0	0	0	0	270 (4.3)	29			0	0	0	0	0	0	4.27012		0	0	0	0	0	0	4.27012		0	0	0	0	0	0	4.27012
1	27 (0.3)	98 (1.1)	0	0	0	0	0	15			0.326402	1.06696	0	0	0	0	0		0.326402	1.06696	0	0	0	0	0		0	0	0	0	0	0	0
2	6 (0.1)	0	15 (0.1)	0	0	0	0	4			0.0725338	0	0.0653083	0	0	0	0		0	0	0	0	0	0	0		0	0	0	0	0	0	0
3	2 (<0.1)	0	0	1 (<0.1)	0	0	0	1			0.0241779	0	0	0.0113533	0	0	0		0	0	0	0	0	0	0		0	0	0	0	0	0	0
4	1 (<0.1)	0	0	0	1 (<0.1)	0	0	1			0.012089	0	0	0	0.0455996	0	0		0	0	0	0	0	0	0		0	0	0	0	0	0	0
5	15 (0.2)	54 (0.6)	0	0	5 (0.2)	0	0	4			0.181335	0.587915	0	0	0.227998	0	0		0.181335	0.587915	0	0	0.227998	0	0		0	0	0	0	0	0	0
6	0	0	103 (0.5)	47 (0.5)	0	0	0	11			0	0	0.44845	0.533606	0	0	0		0	0	0.44845	0.533606	0	0	0		0	0	0	0	0	0	0
7	0	0	2 (<0.1)	0	0	0	1 (<0.1)	1			0	0	0.00870777	0	0	0	0.0158153		0	0	0	0	0	0	0		0	0	0	0	0	0	0
	0	0	0	0	0	0	0	0			0	0	0	0	0	0	0		0	0	0	0	0	0	0		0	0	0	0	0	0	0
8	0	0	0	0	0	2 (0.2)	2 (<0.1)	1			0	0	0	0	0	0.171969	0.0316306		0	0	0	0	0	0	0		0	0	0	0	0	0	0
Totals	8272	9185	22968	8808	2193	1163	6323	3481			100	100	100	100	100	100	100		100	100	100	100	100	100	100		100	100	100	100	100	100	100

## Sheet: Sheet1
1	276 (3.3)	173 (1.9)	0	0	0	0	0	32	Zhouia (7), Lutimonas (7), Alkaliflexus (6), Fluviicola (5), Rikenella (2)
1	255 (3.1)	695 (7.6)	0	0	0	0	0	50	Hydrogenimonas (42), Unidentified (8)
4	149 (1.8)	0	0	0	69 (3.1)	0	0	12	Sulfurovum (3), Arcobacter (1), Hydrogenimonas (1), Sulfurospirillum (1), Woliinella (1)
6	519 (6.3)	4738 (51.6)	0	0	162 (7.4)	0	0	26	Hydrogenimonas (26)
9	0	0	1004 (4.4)	7336 (83.3)	0	0	0	46	Arcobacter (16), Sulfurimonas (14), Nitratifractor (1), Sulfurovum (1), Unidentified (12)
1	135 (1.63)	391 (4.3)	0	0	0	0	0	35	Thiothrix (15), Thiofaba (5), Unidentified (15)
9	337 (4.1)	2227 (24.2)	0	0	1140 (52.0)	0	0	18	Thiothrix (17), Thiofaba (1)
18	0	0	0	0	266 (12.1)	272 (23.4)	0	6	Thiothrix (6)
